# Supplementary material for: Phylogenetic analysis of mitochondrial protein coding genes confirms the reciprocal paraphyly of Hexapoda and Crustacea
Source: BMC Evol Biol. 2007 Aug 16;7(Suppl 2):S8. doi: 10.1186/1471-2148-7-S2-S8 (PMC1963475; doi:10.1186/1471-2148-7-S2-S8)
Supplement: Additional file 1 — List of taxa used in this study. Taxa in boldface are included in the analysis. Taxa not in boldface have been removed on the basis of the following justifications: 1 – extreme AT bias according to [34,35]; 2 – inversion or translocation on the opposite strand of PCGs [35]; 3 – inversion of CR [43]; 4 – lacks ATP8 gene; 5 – AT content >80%. [file 1471-2148-7-S2-S8-S1.xls]

## Sheet: Foglio1
Orchesella villosa	EU016195	Hexapoda, Collembola, Entomobryidae
Cryptopygus antarcticus	EU016196	Hexapoda, Collembola, Isotomidae
Podura aquatica	NC_006075	Hexapoda, Collembola, Poduridae
Gomphiocephalus hodgsoni	NC_005438	Hexapoda, Collembola, Hypogastruridae
Onychiurus orientalis	NC_006074	Hexapoda, Collembola, Onychiuridae
Tetrodontophora bielanensis	NC_002735	Hexapoda, Collembola, Onychiuridae
Friesea grisea	EU016196	Hexapoda, Collembola, Neanuridae
Sminthurus viridis	EU016192	Hexapoda, Collembola, Sminthuridae
Campodea fragilis	NC_008233	Hexapoda, Diplura, Campodeidae
Campodea lubbocki	NC_008234	Hexapoda, Diplura, Campodeidae
Japyx solifugus	NC_007214	Hexapoda, Diplura, Japygidae
Petrobius brevistylis	NC_007688	Hexapoda, Insecta, Microcoryphia, Machilidae
Trigoniophthalmus alternatus	EU016193	Hexapoda, Insecta, Microcoryphia, Machilidae
Nesomachilis australica	NC_006895	Hexapoda, Insecta, Microcoryphia, Meinertellidae
Tricholepidion gertschi	NC_005437	Hexapoda, Insecta, Zygentoma, Lepidotrichidae
Thermobia domestica	NC_006080	Hexapoda, Insecta, Zygentoma, Lepismatidae
Orthetrum triangulare melania	AB126005	Hexapoda, Insecta, Odonata, Libellulidae
Periplaneta fuliginosa	NC_006076	Hexapoda, Insecta, Blattaria, Blattidae
Pteronarcys princeps	NC_006133	Hexapoda, Insecta, Plecoptera, Pteronarcydae
Locusta migratoria	NC_001712	Hexapoda, Insecta, Orthoptera, Acrididae
Gryllotalpa orientalis	NC_006678	Hexapoda, Insecta, Orthoptera, Gryllotalpidae
Tamolanica tamolana	NC_007702	Hexapoda, Insecta, Mantodea, Mantidae
Sclerophasma paresisensis	NC_007701	Hexapoda, Insecta, Mantophasmatodea, Mantophasmatidae
Grylloblatta sculleni	DQ241796	Hexapoda, Insecta, Grylloblattodea, Grylloblattidae
Timema californicum	DQ241799	Hexapoda, Insecta, Phasmatodea, Timematidae
Heterodoxus macropus	NC_002651	Hexapoda, Insecta, Phthiraptera, Boopidae 2
Campanulotes bidentatus c.	NC_007884	Hexapoda, Insecta, Phthiraptera, Boopidae 2
Lepidopsocid RS-2001	NC_004816	Hexapoda, Insecta, Psocoptera, Lepidopsocidae 1,4
Thrips imaginis	NC_004371	Hexapoda, Insecta, Thysanoptera, Thripidae 1,2
Triatoma dimidiata	NC_002609	Hexapoda, Insecta, Heteroptera, Reduviidae
Pachypsylla venusta	NC_006157	Hexapoda, Insecta, Homoptera, Psyllidae
Aleurochiton aceris	NC_006160	Hexapoda, Insecta, Homoptera, Aleyrodidae 2
Aleurodicus dugesii	NC_005939	Hexapoda, Insecta, Homoptera, Aleyrodidae 5
Bemisia tabaci	NC_006279	Hexapoda, Insecta, Homoptera, Aleyrodidae 2
Tetraleurodes acaciae	NC_006292	Hexapoda, Insecta, Homoptera, Aleyrodidae 2
Trialeurodes vaporariorum	NC_006280	Hexapoda, Insecta, Homoptera, Aleyrodidae
Neomaskellia andropogonis	NC_006159	Hexapoda, Insecta, Homoptera, Aleyrodidae 2,5
Schizaphis graminum	NC_006158	Hexapoda, Insecta, Homoptera, Aphididae 5
Homalodisca coagulata	NC_006899	Hexapoda, Insecta, Homoptera, Cicadellidae
Philaenus spumarius	NC_005944	Hexapoda, Insecta, Homoptera, Aphrophoridae
Tribolium castaneum	NC_003081	Hexapoda, Insecta, Coleoptera, Tenebrionidae
Crioceris duodecimpunctata	NC_003372	Hexapoda, Insecta, Coleoptera, Crysomelidae
Anoplophora glabripennis	NC_008221	Hexapoda, Insecta, Coleoptera, Cerambycidae
Pyrocoelia rufa	NC_003970	Hexapoda, Insecta, Coleoptera, Lampyridae
Xenos vesparum	DQ364229	Hexapoda, Insecta, Strepsiptera, Stylopidae
Melipona bicolor	NC_004529	Hexapoda, Insecta, Hymenoptera, Apidae 1,5
Apis mellifera ligustica	NC_001566	Hexapoda, Insecta, Hymenoptera, Apidae 1,5
Aedes albopictus	NC_006817	Hexapoda, Insecta, Diptera, Culicidae
Anopheles gambiae	NC_002084	Hexapoda, Insecta, Diptera, Culicidae
Anopheles quadrimaculatus A	NC_000875	Hexapoda, Insecta, Diptera, Culicidae
Chrysomya putoria	NC_002697	Hexapoda, Insecta, Diptera, Calliphoridae
Cochliomyia hominivorax	NC_002660	Hexapoda, Insecta, Diptera, Calliphoridae
Dermatobia hominis	NC_006378	Hexapoda, Insecta, Diptera, Oestridae
Haematobia irritans irritans	NC_007102	Hexapoda, Insecta, Diptera, Muscidae
Drosophila mauritiana	NC_005779	Hexapoda, Insecta, Diptera, Drosophilidae
Drosophila melanogaster	NC_001709	Hexapoda, Insecta, Diptera, Drosophilidae
Drosophila sechellia	NC_005780	Hexapoda, Insecta, Diptera, Drosophilidae
Drosophila simulans	NC_005781	Hexapoda, Insecta, Diptera, Drosophilidae
Drosophila yakuba	NC_001322	Hexapoda, Insecta, Diptera, Drosophilidae
Bactrocera oleae	NC_005333	Hexapoda, Insecta, Diptera, Tephritidae
Ceratitis capitata	NC_000857	Hexapoda, Insecta, Diptera, Tephritidae
Ostrinia furnacalis	NC_003368	Hexapoda, Insecta, Lepidoptera, Pyralidae
Ostrinia nubilalis	NC_003367	Hexapoda, Insecta, Lepidoptera, Pyralidae
Antheraea pernyi	NC_004622	Hexapoda, Insecta, Lepidoptera, Saturniidae
Bombyx mandarina	NC_003395	Hexapoda, Insecta, Lepidoptera, Bombycidae
Bombyx mori	NC_002355	Hexapoda, Insecta, Lepidoptera, Bombycidae
Coreana raphaelis	NC_007976	Hexapoda, Insecta, Lepidoptera, Lycaenidae 5
Adoxophyes honmai	NC_008141	Hexapoda, Insecta, Lepidoptera, Tortricidae
Artemia franciscana	NC_001620	Crustacea, Branchiopoda, Anostraca, Artemiidae
Daphnia pulex	NC_000844	Crustacea, Branchiopoda, Diplostraca, Daphniidae
Triops cancriformis	NC_004465	Crustacea, Branchiopoda, Notostraca, Triopsidae
Triops longicaudatus	NC_006079	Crustacea, Branchiopoda, Notostraca, Triopsidae
Tigriopus japonicus	NC_003979	Crustacea, Maxillopoda, Copepoda, Harpacticoida, Harpactidae 3
Lepeophtheirus salmonis	NC_007215	Crustacea, Maxillopoda, Copepoda, Siphonostomatoida, Caligidae 4,2
Argulus americanus	NC_005935	Crustacea, Maxillopoda, Branchiura, Arguloida, Argulidae 2
Tetraclita japonica	NC_008974	Crustacea, Maxillopoda, Cirripedia, Sessilia, Tetraclitidae
Megabalanus volcano	NC_006293	Crustacea, Maxillopoda, Cirripedia, Sessilia, Balanidae 2
Pollicipes polymerus	NC_005936	Crustacea, Maxillopoda, Cirripedia, Peduncolata, Scalpellidae
Marsupenaeus japonicus	NC_007010	Crustacea, Malacostraca, Decapoda, Penaeidae
Penaeus monodon	NC_002184	Crustacea, Malacostraca, Decapoda, Penaeidae
Pagurus longicarpus	NC_003058	Crustacea, Malacostraca, Decapoda, Paguridae
Panulirus japonicus	NC_004251	Crustacea, Malacostraca, Decapoda, Palinuridae
Callinectes sapidus	NC_006281	Crustacea, Malacostraca, Decapoda, Portunidae
Portunus trituberculatus	NC_005037	Crustacea, Malacostraca, Decapoda, Portunidae
Pseudocarcinus gigas	NC_006891	Crustacea, Malacostraca, Decapoda, Eriphiidae
Geothelphusa dehaani	NC_007379	Crustacea, Malacostraca, Decapoda, Potamidae
Eriocheir sinensis	NC_006992	Crustacea, Malacostraca, Decapoda, Varunidae
Macrobrachium rosenbergii	NC_006880	Crustacea, Malacostraca, Decapoda, Palaemonidae
Cherax destructor	NC_011243	Crustacea, Malacostraca, Decapoda, Parasticidae
Harpiosquilla harpax	NC_006916	Crustacea, Malacostraca, Stomatopoda, Squillidae
Squilla empusa	NC_007444	Crustacea, Malacostraca, Stomatopoda, Squillidae
Squilla mantis	NC_006081	Crustacea, Malacostraca, Stomatopoda, Squillidae
Lysiosquillina maculata	NC_007443	Crustacea, Malacostraca, Stomatopoda, Lysiosquillidae
Gonodactylus chiragra	NC_007442	Crustacea, Malacostraca, Stomatopoda, Gonodactylidae
Pseudosquilla ciliata	AY947836	Crustacea, Malacostraca, Stomatopoda, Pseudosquillidae
Idotea baltica	DQ442915	Crustacea, Malacostraca, Isopoda, Idoteidae 2
Vargula hilgendorfii	NC_005306	Crustacea, Myodocopida, Cypridinidae 2
Speleonectes tulumensis	NC_005938	Crustacea, Nectiopoda, Speleonectidae
Hutchinsoniella macracantha	NC_005937	Crustacea, Brachypoda, Hutchinsoniellidae
Armillifer armillatus	NC_005934	Crustacea, Porocephalida, Armilliferidae
Narceus annularus	NC_003343	Myriapoda, Spirobolida, Spirobolidae
Lithobius forficatus	NC_002629	Myriapoda, Lithobiomorpha, Lithobiidae
Centruroides limpidus	NC_006896	Chelicerata, Scorpiones, Buthidae
Habronattus oregonensis	NC_005942	Chelicerata, Araneae, Salticidae
Limulus polyphemus	NC_003057	Chelicerata, Xiphosura, Limulidae
